# Supplementary material for: Androgen Glucuronidation in Mice: When, Where, and How
Source: Biology (Basel). 2022 Mar 5;11(3):403. doi: 10.3390/biology11030403 (PMC8945853; doi:10.3390/biology11030403)
Supplement: Supplementary file 1 [file biology-11-00403-s001.zip]

Archive with 1 entries (1 files):
- biology-1490217-supplementary.pdf
